# Supplementary material for: Data-driven identification of outpatient-suitable procedures: a machine learning approach
Source: Health Care Manag Sci. 2026 Mar 23;29(2):14. doi: 10.1007/s10729-026-09758-6 (PMC13009083; doi:10.1007/s10729-026-09758-6)
Supplement: Supplementary file 1 — Supplementary file1 (CSV 15 KB) [file 10729_2026_9758_MOESM1_ESM.csv]

training_set_outpatient	ops_code
1	14407
1	14447
1	14602
1	14603
1	14605
1	14712
1	14720
1	15020
1	15021
1	15022
1	15023
1	15024
1	15025
1	15026
1	15027
1	15138
1	15139
1	15860
1	15861
1	15862
1	15866
1	1640
1	1641
1	1642
1	16500
1	16501
1	16502
1	1661
1	1672
1	1694
1	16970
1	16971
1	16972
1	16973
1	16977
1	16978
1	1852
1	3613
1	3614
0	50126
0	50203
0	502060
0	502061
0	502065
0	502067
0	502070
0	502071
0	502072
0	50210
0	50211
0	50212
0	50213
0	50214
0	50215
0	50216
0	50217
0	50241
0	50243
0	50246
0	502911
0	50386
1	5039d
1	5039f1
1	5039f2
1	5039n1
1	5039n2
1	50414
1	50419
0	50484
0	50493
1	50563
1	505640
1	505641
1	50573
1	50574
0	505841
0	50671
0	50754
0	50882
1	509101
1	509110
1	509120
1	509130
1	509200
1	50921
1	50922
1	50923
1	50931
1	50932
1	50933
0	509610
0	509611
0	509620
0	509624
0	509630
0	509631
0	509632
0	509640
0	509641
0	509642
1	50966
1	50970
1	50971
1	50972
1	50973
1	50981
1	510a0
1	510a1
1	510a2
1	510b0
1	510e0
1	510e2
1	510e3
1	510f1
1	510g0
1	510j0
1	510j2
1	510j3
1	51121
0	511300
0	51132
0	51134
0	512500
0	512501
0	512510
0	512511
0	51253
1	51294
1	51333
1	51336
1	51361
1	51421
1	51422
1	51423
1	514420
1	51442a
1	514430
1	51443a
1	51443b
1	51443e
1	514440
1	51444a
1	514450
1	51445a
1	51445b
1	51445e
1	51445j
1	51540
1	51542
1	51550
1	51551
1	51553
1	51554
0	516604
0	51661
0	51663
0	51671
0	51672
1	51840
1	51842
1	51843
0	51851
0	51862
0	51863
0	51872
0	519212
1	51940
0	5195a0
0	5195a1
0	5195a2
0	5195a3
0	5195b0
0	5195b1
0	5195b2
0	5195b3
0	5195c0
0	5195c1
0	5195c2
1	52004
1	52005
1	52022
0	52040
0	52042
0	52043
1	521111
1	521121
1	52140
0	521471
0	521472
1	52160
0	521800
0	521801
0	521802
0	521810
0	521820
0	521821
0	521822
0	52183
0	521840
0	521841
1	52210
0	52240
0	522473
0	52251
0	52253
1	52254
1	523100
1	523101
1	523102
1	523103
1	523110
1	523112
1	523113
1	523120
1	523122
1	523123
1	523150
1	523151
1	523152
1	523153
1	52350
1	523710
1	523720
1	52402
1	52410
1	52414
1	52422
1	52430
1	524400
1	524420
1	52451
1	52500
1	52501
1	52502
0	525100
0	525102
0	52531
1	52591
1	52592
1	526020
1	526021
0	52623
0	52632
1	52733
1	52734
1	52735
0	52741
0	5276c
0	527700
0	527702
0	527720
0	527722
0	527732
0	527800
0	527802
1	52850
1	52851
0	52941
0	52944
0	529500
0	529501
0	529504
0	529514
0	529600
1	53000
1	53001
0	530300
0	530301
0	530311
0	53152
0	53154
0	53155
0	53156
0	53160
0	53161
0	531661
0	53340
0	53341
0	53344
0	53345
0	53347
0	53348
0	533520
0	534413
0	534443
0	53460
0	53462
0	53464
0	534660
0	534661
0	534680
0	534681
0	534690
0	5346a6
0	5346c0
0	5346c1
0	5346c2
0	53490
0	53494
0	53532
0	53535
0	53537
0	53540a
0	53540b
0	535412
0	53560
0	53561
0	53562
0	53565
0	53568
0	535800
0	535810
0	535830
0	535a41
0	535a45
0	53631
0	53693
0	53742
0	53743
0	53744
0	53745
0	53746
0	53747
0	53750
1	537801
1	537802
1	537841
1	537842
1	537851
1	537852
1	53854
1	53855
1	53856
1	538570
1	538580
1	538582
1	538590
1	538592
1	538594
1	538596
0	538b24
0	538ba5
0	538ba6
1	53946
0	539700
0	539702
0	539730
0	539731
0	539742
0	539770
0	539771
0	53979b
0	53979d
0	5397a1
0	5397a2
1	53991
1	53995
1	53997
1	540100
1	540110
1	540150
1	54081
0	541150
0	541312
0	54281
1	54295
1	54298
1	5429j1
1	5429jc
1	54312
1	543120
1	543121
0	544531
0	54477
0	544800
0	544802
0	544810
0	544820
0	544822
0	544840
0	544842
0	544843
0	544852
0	544860
0	544862
0	5448b2
0	5448c2
0	5448e2
0	5448x2
0	544952
0	545412
0	545422
0	545452
0	545462
0	545507
0	545527
0	545537
0	545547
0	545567
0	545577
0	5455b7
0	546402
0	546403
0	546413
0	546421
0	546422
0	546423
0	546432
0	546433
0	546452
0	546453
0	5464x2
0	5464x3
0	546700
0	546701
0	546702
0	546703
0	546710
0	546711
0	546712
0	546713
0	546731
0	546732
0	546733
0	546750
0	546751
0	546752
0	546753
0	546773
0	5467x3
0	546902
0	546912
0	546922
0	546972
0	54702
0	548438
0	548439
0	548458
0	548459
0	548468
0	548502
0	548522
0	54860
0	54861
0	54862
0	54863
0	54864
0	54866
0	54867
1	549115
1	54921
1	54941
0	549511
0	54963
0	55040
0	55050
0	55051
0	55052
0	551102
0	551112
0	551121
0	551122
0	551141
0	551142
0	5514d0
0	5514d3
0	55160
0	55161
0	55193
0	552402
0	5529d0
1	553000
1	553001
1	553002
1	55301
1	55302
1	553030
1	553033
1	55310
1	55311
1	553130
1	553133
1	553401
1	55341
1	55350
0	55461
0	554620
0	554621
0	554622
0	55463
0	555480
0	555483
0	55550
0	55551
0	555740
0	555741
0	555743
0	555930
1	55612
1	55623
0	556520
0	556530
0	556800
0	556810
0	556880
0	556890
0	5568a0
0	5568b0
0	5568d0
0	5568d1
0	5568g0
0	5568x0
1	55721
0	55724
1	55732
0	557700
0	557800
0	557820
0	557821
0	557830
0	557831
0	557840
0	557841
0	557860
0	557880
0	557881
0	5578x0
0	557970
0	557972
1	55810
1	55811
0	55841
0	55843
0	55846
0	558470
0	558471
0	558472
0	559672
0	55974
0	559900
0	559902
0	56097
0	56131
0	56132
1	56244
1	56245
1	56300
0	56342
1	5635
1	56361
1	56362
1	56402
1	56403
0	56431
0	56432
0	56434
0	56450
0	56451
0	564520
0	564521
0	564522
0	56453
0	565193
0	565263
0	565333
0	565682
0	565690
0	565692
0	5656a2
0	565763
0	565773
0	565790
0	56589
0	566163
0	568184
0	568194
0	568203
0	568304
0	568305
0	568314
0	568324
1	56900
1	56902
1	5691
0	5693
0	569500
0	569510
0	569512
0	569532
0	57050
0	57052
0	57056
0	57057
0	570620
0	570621
0	570640
0	570641
0	570661
0	57071
0	570720
0	570721
0	570730
0	570731
1	57111
0	57132
0	57160
0	57161
0	57322
0	574412
0	57587
0	57588
0	576313
0	576333
0	576353
0	57666
1	57694
1	57696
1	57702
1	57703
0	577100
0	577110
0	577112
0	577113
0	577130
0	577150
0	577200
0	577201
0	577202
0	577203
0	577210
0	577212
0	577213
0	57740
0	57741
0	57745
0	57746
0	577470
0	57751
0	57753
0	57754
0	57756
0	577570
0	577572
0	57758
0	57759
0	57781
0	57782
0	577a02
0	577b0
0	577b1
0	577b2
0	577b3
0	577b4
1	57805c
1	57805v
1	57805w
1	57819b
1	57819c
1	5781ab
1	5781ac
1	57820b
1	57820c
1	57821c
1	5782ab
1	5782ac
0	578400
0	578401
0	578402
0	578403
0	578405
0	578406
0	578407
0	578408
0	578409
0	57840d
0	57840e
0	57840f
0	57840g
0	57840h
0	57840j
0	57840k
0	57840m
0	57840n
0	57840r
0	57840s
0	57840t
0	57840u
0	57840w
0	57840z
0	578410
0	578411
0	578416
0	57841b
0	57841c
0	57841d
0	57841f
0	57841h
0	57841k
0	57841n
0	57841s
0	57841t
0	57841u
0	57841w
0	57841z
0	57842a
0	57842d
0	57842h
0	57842k
0	57842s
0	57842t
0	57842u
0	57842z
0	57843d
0	57843g
0	57843v
0	57843z
0	57844a
0	57845h
0	57845s
0	57846d
0	57846k
0	578470
0	578471
0	578472
0	578473
0	578476
0	578477
0	57847a
0	57847c
0	57847d
0	57847f
0	57847g
0	57847h
0	57847k
0	57847m
0	57847n
0	57847r
0	57847s
0	57847t
0	57847u
0	57847v
0	578481
0	57848d
0	57848k
0	57848n
0	57848t
0	57848u
0	5784aa
0	5784av
0	5784bd
0	5784bk
0	5784ch
0	5784ck
0	5784dh
0	5784ef
0	5784eh
0	5784ek
0	5784x1
0	5784x6
0	5784xd
0	5784xf
0	5784xh
0	5784xk
0	5784xn
0	5784xv
1	578700
1	578701
1	578703
1	578706
1	578707
1	578709
1	57870a
1	57870b
1	57870c
1	57870h
1	57870j
1	57870k
1	57870n
1	57870r
1	57870s
1	57870t
1	57870u
1	57870v
1	57870w
1	578710
1	578711
1	578713
1	578714
1	578716
1	578717
1	57871a
1	57871b
1	57871c
1	57871h
1	57871j
1	57871n
1	57871r
1	57871s
1	57871t
1	57871u
1	57871v
1	57871w
1	578727
1	57872c
1	57872n
1	57872r
1	57872v
1	578730
1	578738
1	578739
1	57873a
1	57873b
1	57873c
1	57873q
1	57873r
1	57873u
1	57873v
1	57873w
1	578792
1	578793
1	578795
1	578796
1	578797
1	578798
1	57879b
1	57879c
1	57879g
1	57879h
1	57879k
1	57879m
1	57879n
1	57879r
1	57879s
1	57879t
1	57879u
1	57879v
1	5787eh
1	5787g5
1	5787g8
1	5787gb
1	5787gv
1	5787k0
1	5787kr
1	5787ku
1	5787kv
1	5787mm
1	5787mn
1	578800
1	578806
1	57880a
1	57880b
1	57880c
0	57885h
1	578861
1	578865
1	578866
0	578931
0	578936
0	57893f
0	57893g
0	57893h
0	57893k
0	57893n
0	57893r
0	578a01
0	578a06
0	578a0d
0	578a0e
0	578a0f
0	578a0k
0	578a0n
0	578a0r
0	578a0v
0	578a1f
0	578a1g
0	578a1j
0	578a20
0	578a26
0	578a2r
0	578a5f
0	578a8n
0	578ak0
0	578ak1
0	578ak6
0	578ak7
0	578akg
0	578akk
0	578akr
0	578akv
1	57900c
1	57900v
1	579016
1	57901c
1	57901w
1	57902b
1	57902c
1	57902v
0	579102
0	579105
0	579108
0	57910g
0	57910m
0	579112
0	57911g
0	579122
0	579125
0	579128
0	57912g
0	57912m
0	57915g
0	579162
0	57916g
0	57916m
0	579172
0	57917g
0	57917m
0	57918m
0	5791g5
0	5791g8
0	5791k2
0	5791k5
0	5791k8
0	5791kg
0	5791km
0	579202
0	579205
0	579208
0	57920g
0	57920m
0	57920q
0	579212
0	579218
0	57921g
0	57921m
0	57921q
0	579222
0	579225
0	579228
0	57922g
0	57922m
0	57922q
0	57923g
0	579252
0	57925g
0	579262
0	57926g
0	57926m
0	579272
0	57927g
0	57927m
0	57928m
0	5792k2
0	5792k5
0	5792k8
0	5792kg
0	5792km
0	5792kq
0	579311
0	579313
0	579317
0	579319
0	57931e
0	57931f
0	57931h
0	57931j
0	57931k
0	57931n
0	579321
0	579323
0	579327
0	579329
0	57932e
0	57932f
0	57932h
0	57932k
0	57932n
0	579331
0	579333
0	579334
0	579336
0	579337
0	579339
0	57933f
0	57933h
0	57933k
0	57933n
0	57933r
0	57935e
0	57935f
0	5793a1
0	5793ae
0	5793af
0	5793b1
0	5793bf
0	5793k1
0	5793k3
0	5793k4
0	5793k6
0	5793k7
0	5793k9
0	5793kf
0	5793kh
0	5793kk
0	5793kn
0	5793kr
0	579401
0	579403
0	579407
0	57940e
0	57940f
0	57940h
0	57940j
0	57940k
0	57940n
0	57940r
0	579411
0	579413
0	579417
0	57941e
0	57941f
0	57941h
0	57941j
0	57941k
0	57941n
0	57941r
0	579421
0	579423
0	579424
0	579426
0	579427
0	57942f
0	57942h
0	57942j
0	57942k
0	57942n
0	57942r
0	579431
0	579433
0	57943h
0	57943k
0	57944e
0	57944f
0	57945k
0	57945n
0	5794a1
0	5794ae
0	5794af
0	5794b1
0	5794bf
0	5794k1
0	5794k3
0	5794k4
0	5794k7
0	5794kf
0	5794kh
0	5794kj
0	5794kk
0	5794kn
0	5794kr
0	5794x1
0	5794x7
0	5794xn
0	5794xr
1	57951b
1	57951c
1	57951w
0	57951z
1	57952b
1	57952c
1	57952w
1	57953b
1	57953c
0	5795gv
1	5795hc
1	5795kb
1	5795kc
1	57960b
1	57960c
1	57960w
0	57960z
1	57961b
1	57961c
1	57961w
0	579620
1	57962b
1	57962c
0	57962z
0	5796g0
0	5796gb
0	5796gv
1	5796kb
1	5796kc
0	5796kz
0	5796x0
0	57971s
0	57971t
0	57972t
0	57973t
0	5797kt
0	57982
0	57983
0	57984
0	57985
0	57986
0	57987
0	57991
0	57992
0	57993
0	57994
1	579a16
1	579a1b
1	579a1d
0	579b00
0	579b0e
0	579b0k
0	579b0m
0	579b0n
0	579b0p
0	579b1a
1	579b1d
0	579b1k
0	579b1m
0	579b1n
0	579b1p
1	579b1r
0	579b21
0	579b2f
0	579b2k
0	579b2p
0	579b64
0	579b6k
0	579bh0
1	579bhd
0	579bhg
0	579bhk
1	579bhq
0	579bx1
0	579bxr
1	580007
1	580008
1	58000p
1	58000q
1	58000r
1	58003r
1	580047
1	580048
1	58004p
1	58004q
1	58004r
1	58005r
1	58006r
1	580087
1	58008q
1	58008r
1	580097
1	58010r
0	5801bh
1	5801hr
0	58028
0	58038
0	58059
0	5805a
1	58060
0	580872
0	5808a9
0	5808aa
1	5808b0
1	5808b1
1	5808b2
1	5808b3
1	5808bx
1	58092q
1	58092r
1	581000
1	581001
1	581004
1	581007
1	58100h
1	58100k
1	581027
1	581041
1	58104h
1	58104k
1	581097
1	581107
1	58110h
1	58111h
1	581127
1	581137
1	581201
1	581207
1	5812b
1	5812e1
1	5812e7
1	5812f7
1	581901
0	58210
0	582129
0	58212a
0	58212b
0	582130
0	582131
0	582132
0	582133
0	582140
0	582141
0	582142
0	582143
0	582150
0	582151
0	582152
0	582153
0	582163
0	58217
0	58219
0	5821b
0	5821c
0	5821e
0	5821f0
0	5821f1
0	5821f2
0	5821f3
0	5821f4
0	5821g3
0	58230
0	582319
0	58231b
0	58231c
0	58231e
0	582320
0	582322
0	582326
0	582327
0	582328
0	582329
0	58232a
0	58232b
0	582340
0	582341
0	582343
0	582351
0	58236
0	58237
0	58239
0	5823a
0	5823b0
0	5823bb
0	5823d
0	5823e
0	5823f0
0	5823k2
0	5823k4
0	5823k5
0	5823k6
0	5823k7
0	5823m
0	582500
0	582512
0	582521
0	58257
0	58258
0	5825k0
0	5825k1
0	58270
0	582713
0	58275
0	58277
0	58280
0	582810
0	58283
0	58285
0	582870
0	58288
0	5829r
0	58305
0	58316
0	58317
0	583640
0	583641
0	583700
0	583701
0	583702
0	5837a0
0	5838e1
0	5838g
0	58395
1	584001
1	584002
1	584004
1	584007
1	584030
1	584031
1	584032
1	584033
1	584034
1	584035
1	584036
1	584037
1	584051
1	584054
1	584057
1	584063
1	584064
1	584065
1	584067
1	584080
1	584081
1	584082
1	584083
1	584084
1	584085
1	584087
1	5840q1
1	584101
1	584111
1	584114
1	584115
1	584116
1	584121
1	584142
1	584144
1	584145
1	584146
1	584147
1	584164
1	584165
1	584166
1	584185
1	5841a2
1	5841a5
1	5841a6
1	58422
1	584240
1	584250
1	584260
1	584270
1	584280
1	58430
1	58434
1	58436
1	584401
1	584402
1	584403
1	584405
1	584410
1	584412
1	584413
1	584415
1	584420
1	584421
1	584422
1	584423
1	584425
1	584426
1	584432
1	584433
1	584435
1	584436
1	584453
1	584455
1	584462
1	584475
1	584500
1	584501
1	584502
1	584503
1	584504
1	584505
1	584512
1	584514
1	584515
1	58452
1	58454
1	58455
1	58456
1	58457
1	58464
1	58465
1	584755
0	584761
1	58490
1	58491
1	585000
1	585001
1	585002
1	585003
1	585005
1	585006
1	585007
1	585008
1	585009
1	585015
1	585017
1	585018
1	585021
1	585028
1	585029
1	58502a
1	585032
1	585038
1	585039
1	58503a
1	585049
1	58504a
1	585079
1	585083
1	585088
1	585089
1	58508a
1	5850a6
1	5850a7
1	5850a8
1	5850aa
1	585112
1	585113
1	58520a
1	58521a
1	585229
1	58522a
1	585239
1	58523a
1	58526a
1	58529a
1	5852a0
0	585301
0	585302
0	585303
0	585305
0	585307
0	585308
0	585340
0	585345
0	585347
0	585350
0	585351
0	585357
0	585358
0	5853x5
0	5853x7
0	5853x8
0	5853x9
0	585407
0	585408
0	585409
0	585418
0	585419
0	585421
0	585428
0	585429
0	585431
0	585432
0	585438
0	585439
0	585448
0	585449
0	58544b
0	585452
0	585459
0	58546b
0	58546c
0	585471
0	585472
0	585478
0	585479
0	58547b
0	58547c
0	585498
0	5854x8
0	5854x9
0	5854xb
0	5854xc
1	585600
1	585601
1	585602
1	585603
1	585605
0	585606
0	585607
0	585608
1	585609
1	58560a
0	585618
0	585626
0	585631
0	585636
0	585638
0	5856a6
0	5856x0
0	585700
0	585705
0	585707
0	585708
0	585709
0	585710
0	585714
0	585717
0	585719
0	585740
0	585765
0	585767
0	585770
0	585775
0	585777
0	585780
0	585785
0	585787
0	585788
0	585789
0	585790
0	585795
0	585797
0	585798
0	585799
0	585803
0	585808
0	585823
0	585825
0	585828
0	585839
0	585850
0	585857
0	585859
0	585870
0	585875
0	585879
0	58587a
0	585880
1	585912
1	585913
1	585918
1	585919
1	58591a
1	585923
1	58592a
1	58633
1	58634
1	58635
1	58636
1	58657
0	58853
0	58854
0	58856
0	58857
0	58859
0	588620
0	588621
0	588630
0	588631
0	588640
0	588641
0	588650
0	588651
0	588660
0	588670
0	588671
0	589540
0	589544
0	589545
0	589546
0	589549
0	58954c
0	58954d
0	58954e
0	58954f
0	58954g
0	589550
0	589554
0	589555
0	589556
0	589559
0	58955c
0	58955d
0	58955e
0	58955f
0	58955g
0	590104
0	590107
0	590108
0	59010e
0	59010f
0	590114
0	590115
0	590116
0	590117
0	590118
0	59011a
0	59011b
0	59011c
0	59011e
0	590124
0	5901xe
1	590204
1	590208
1	590209
1	59020c
1	59020e
1	59020f
1	59020g
1	590214
1	59021f
1	59021g
1	590224
1	590229
1	59022c
1	59022f
1	59022g
1	590234
0	5902xf
0	5902xg
1	590310
1	590314
1	590315
1	590319
1	59031a
1	59031c
1	59031d
1	59031f
1	59031g
1	590324
1	590329
1	59032a
1	59032b
1	590334
1	59033b
1	590344
1	590349
1	59034g
0	590714
0	59071f
0	590724
0	59072a
0	59072d
0	59072f
0	590734
0	59073d
0	59073f
0	59074a
0	590754
0	59075a
0	59075f
0	59075g
0	59081
0	59082
0	59083
1	590914
1	59091a
1	590924
0	59093
0	5909x4
0	5909xa
0	5909xb
0	5909xf
0	5909xg
0	591604
0	59160a
0	591654
0	59165f
1	591740
0	591741
1	59183
0	59240e
0	592505
0	592506
0	592507
0	592508
0	592509
0	59250a
0	59250b
0	59250d
0	59250e
0	59250f
0	59250g
0	59250j
0	592529
1	8100b
1	8100d
1	81019
1	813700
1	813710
1	813712
1	81372
1	82001
1	82004
1	82005
1	82006
1	82007
1	82008
1	82009
1	8200b
1	8200c
1	8200r
1	82010
1	82014
1	82015
1	82016
1	82017
1	8201c
1	8201d
1	8201r
1	8201s
1	8201t
1	8201u
0	883986
0	89800
0	898010
0	898011
0	898020
0	898021
0	898030
0	898031
0	898040
0	898041
0	898050
0	898051
0	898060
0	898061
0	89807
0	89808
0	89810
0	89811
0	898700
0	898701
0	898702
0	898703
0	898710
0	898711
0	898712
0	898713
0	898b00
0	898b01
0	898b10
0	898b11
0	898d0
0	898d1
0	898d2
0	898d3
0	898d4
0	898d5
0	898d6
0	898d7
0	898e0
0	898e1
0	898e2
0	898e3
0	898f0
0	898f10
0	898f11
0	898f20
0	898f21
0	898f30
0	898f31
0	898f40
0	898f41
0	898f50
0	898f51
0	898f60
0	898f61
0	898f7
0	898f8
0	898f9
0	898g00
0	898g01
0	898g02
0	898g03
0	898g04
0	898g10
0	898g11
0	898g12
0	898g13
0	898g14
